# Supplementary material for: Stage II of Chronic Kidney Disease—A Tipping Point in Disease Progression?
Source: Biomedicines. 2022 Jun 27;10(7):1522. doi: 10.3390/biomedicines10071522 (PMC9313233; doi:10.3390/biomedicines10071522)
Supplement: Supplementary file 1 [file biomedicines-10-01522-s001.zip]

Archive with 1 entries (1 files):
- biomedicines-1776432-supplementary.pdf
